# Supplementary material for: Tigilanol Tiglate-Induced Changes in Secretome Profiles Alter C-Met Phosphorylation and Cell Surface Protein Expression in H357 Head and Neck Cancer Cells
Source: Cells. 2024 Jun 5;13(11):982. doi: 10.3390/cells13110982 (PMC11171882; doi:10.3390/cells13110982)
Supplement: Supplementary file 1 [file cells-13-00982-s001.zip]

Archive with 1 entries (1 files):
- cells-3027541-SI.pdf
